# Supplementary material for: CD133 Stimulates Cell Proliferation via the Upregulation of Amphiregulin in Melanoma
Source: Cells. 2024 May 2;13(9):777. doi: 10.3390/cells13090777 (PMC11083289; doi:10.3390/cells13090777)
Supplement: Supplementary file 1 [file cells-13-00777-s001.zip]

Archive with 2 entries (2 files):
- cells-2925218-Figure S1.pdf
- cells-2925218-Figure S2.pdf
